# Supplementary material for: Complete genome of Nakamurella sp. PAMC28650: genomic insights into its environmental adaptation and biotechnological potential
Source: Funct Integr Genomics. 2022 Dec 23;23(1):18. doi: 10.1007/s10142-022-00937-6 (PMC9789016; doi:10.1007/s10142-022-00937-6)
Supplement: Supplementary file 1 — Supplementary file1 (XLSX 15 KB) [file 10142_2022_937_MOESM1_ESM.xlsx]

## Sheet: ID Hits
Rank	Name	Strain	Authors	Taxonomy	Accession	Pairwise Similarity(%)	Mismatch/Total nt	Completeness(%)
1	Nakamurella panacisegetis	DSM 26919	Kim et al. 2012	Bacteria;Actinobacteria;Actinomycetia;Nakamurellales;Nakamurellaceae;Nakamurella	LT629710	99.3763	9/1443	100
2	Nakamurella flava	N5BH11	Yan et al. 2020	Bacteria;Actinobacteria;Actinomycetia;Nakamurellales;Nakamurellaceae;Nakamurella	SZZH01000010	97.4323	37/1441	100
3	JF417732_s	QQSB13		Bacteria;Actinobacteria;Actinomycetia;Nakamurellales;Nakamurellaceae;Nakamurella	JF417732	97.1587	41/1443	100
4	Nakamurella flavida	DS-52	(Yoon et al. 2007) Kim et al. 2012	Bacteria;Actinobacteria;Actinomycetia;Nakamurellales;Nakamurellaceae;Nakamurella	DQ321750	96.81	46/1442	100
5	Nakamurella albus	YIM 132087	Jiang et al. 2020	Bacteria;Actinobacteria;Actinomycetia;Nakamurellales;Nakamurellaceae;Nakamurella	MN317339	96.6574	48/1436	100
6	Nakamurella endophytica	2Q3S-4-2	Tuo et al. 2016	Bacteria;Actinobacteria;Actinomycetia;Nakamurellales;Nakamurellaceae;Nakamurella	KT971019	96.5181	50/1436	100
7	Nakamurella lactea	DSM 19367	(Lee et al. 2008) Kim et al. 2012	Bacteria;Actinobacteria;Actinomycetia;Nakamurellales;Nakamurellaceae;Nakamurella	KE384549	96.25	54/1440	100
8	Nakamurella multipartita	DSM 44233	(Yoshimi et al.1996) Tao et al. 2004	Bacteria;Actinobacteria;Actinomycetia;Nakamurellales;Nakamurellaceae;Nakamurella	CP001737	96.0334	57/1437	100
9	Nakamurella intestinalis	63MJ-1	Kim et al. 2017	Bacteria;Actinobacteria;Actinomycetia;Nakamurellales;Nakamurellaceae;Nakamurella	KU379671	95.758	61/1438	100
10	AJ318104_s	BIai11		Bacteria;Actinobacteria;Actinomycetia;Nakamurellales;Nakamurellaceae;Nakamurella	AJ318104	95.6855	62/1437	100
11	Nakamurella silvestris	S20-107	Franca et al. 2016	Bacteria;Actinobacteria;Actinomycetia;Nakamurellales;Nakamurellaceae;Nakamurella	KP899234	95.6845	58/1344	93.2779
12	Nakamurella antarctica	S14-144	Da et al. 2019	Bacteria;Actinobacteria;Actinomycetia;Nakamurellales;Nakamurellaceae;Nakamurella	CP034170	95.3472	67/1440	100
13	JF027184_s	ncd244c07c1		Bacteria;Actinobacteria;Actinomycetia;Nakamurellales;Nakamurellaceae;Nakamurella	JF027184	95.2703	63/1332	92.8423
14	Nakamurella deserti	12Sc4-1	Liu et al. 2019	Bacteria;Actinobacteria;Actinomycetia;Nakamurellales;Nakamurellaceae;Nakamurella	MH244160	94.8504	74/1437	100
15	FM874283_s	MC04A02		Bacteria;Actinobacteria;Actinomycetia;Nakamurellales;Nakamurellaceae;Nakamurella	FM874283	94.572	78/1437	100
16	FR682679_s	R-36375		Bacteria;Actinobacteria;Actinomycetia;Nakamurellales;Nakamurellaceae;Nakamurella	FR682679	94.5215	79/1442	100
17	HQ910322_s	P-2_B2		Bacteria;Actinobacteria;Actinomycetia;Frankiales;HQ910322_f;HQ910322_g	HQ910322	93.7413	90/1438	100
18	AB245397_s	Gsoil 1632		Bacteria;Actinobacteria;Actinomycetia;Sporichthyales;Sporichthyaceae;Sporichthya	AB245397	93.4586	94/1437	100
19	AF408985_s	Ellin143		Bacteria;Actinobacteria;Actinomycetia;Sporichthyales;Sporichthyaceae;AF408985_g	AF408985	93.2331	90/1330	93.0866
20	Isoptericola cucumis	AP-38	Kämpfer et al. 2016	Bacteria;Actinobacteria;Actinomycetia;Cellulomonadales;Promicromonosporaceae;Isoptericola	KU201961	93.169	97/1420	98.7517
21	Isoptericola jiangsuensis	DSM 21863	Wu et al. 2010	Bacteria;Actinobacteria;Actinomycetia;Cellulomonadales;Promicromonosporaceae;Isoptericola	PDJJ01000001	93.1202	99/1439	100
22	AB695759_s	0502TCLN027		Bacteria;Actinobacteria;Actinomycetia;Sporichthyales;Sporichthyaceae;Sporichthya	AB695759	93.1106	99/1437	100
23	LT907982_s	GAS493		Bacteria;Actinobacteria;Actinomycetia;Jatrophihabitantales;Jatrophihabitantaceae;Jatrophihabitans	LT907982	93.0362	100/1436	100
24	Isoptericola rhizophila	BKS 3-46	Kaur et al. 2014	Bacteria;Actinobacteria;Actinomycetia;Cellulomonadales;Promicromonosporaceae;Isoptericola	KC608148	93.0014	97/1386	96.3271
25	Cellulomonas rhizosphaerae	NEAU-TCZ24	Tian et al. 2019	Bacteria;Actinobacteria;Actinomycetia;Cellulomonadales;Cellulomonadaceae;Cellulomonas	QWKP01000081	92.9861	101/1440	100
26	LT629697_s	MT45		Bacteria;Actinobacteria;Actinomycetia;Jatrophihabitantales;Jatrophihabitantaceae;Jatrophihabitans	LT629697	92.9715	101/1437	100
27	Blastococcus aggregatus	DSM 4725	Ahrens and Moll 1970	Bacteria;Actinobacteria;Actinomycetia;Geodermatophilales;Geodermatophilaceae;Blastococcus	OBQI01000011	92.9117	102/1439	100
28	Blastococcus saxobsidens	BC448	Urzì et al. 2004	Bacteria;Actinobacteria;Actinomycetia;Geodermatophilales;Geodermatophilaceae;Blastococcus	AJ316571	92.9117	102/1439	100
29	Blastococcus atacamensis	P6	Castro et al. 2018	Bacteria;Actinobacteria;Actinomycetia;Geodermatophilales;Geodermatophilaceae;Blastococcus	KX926540	92.8371	102/1424	98.9605
30	Isoptericola variabilis	MX5	(Bakalidou et al. 2002) Stackebrandt et al. 2004	Bacteria;Actinobacteria;Actinomycetia;Cellulomonadales;Promicromonosporaceae;Isoptericola	AJ298873	92.8123	103/1433	99.3785
31	JX098479_s	3B_12C		Bacteria;Actinobacteria;Actinomycetia;Frankiales;AY234742_f;AY234742_g	JX098479	92.782	96/1330	92.9363
32	Isoptericola dokdonensis	DS-3	Yoon et al. 2006	Bacteria;Actinobacteria;Actinomycetia;Cellulomonadales;Promicromonosporaceae;Isoptericola	CP014209	92.7728	104/1439	100
33	Blastococcus capsensis	BMG 804	Hezbri et al. 2016	Bacteria;Actinobacteria;Actinomycetia;Geodermatophilales;Geodermatophilaceae;Blastococcus	LN626274	92.7656	96/1327	92.2276
34	Modestobacter marinus	42H12-1	Xiao et al. 2011	Bacteria;Actinobacteria;Actinomycetia;Geodermatophilales;Geodermatophilaceae;Modestobacter	EU181225	92.7577	104/1436	100
35	Angustibacter speluncae	YC2-20	Ko and Lee 2017	Bacteria;Actinobacteria;Actinomycetia;Kineosporiales;Kineosporiaceae;Angustibacter	LT719160	92.7311	103/1417	98.4105
36	Cellulomonas citrea	AO-9	Lee et al. 2020	Bacteria;Actinobacteria;Actinomycetia;Cellulomonadales;Cellulomonadaceae;Cellulomonas	LC191303	92.7083	105/1440	100
37	RKHX_s	PhB150		Bacteria;Actinobacteria;Actinomycetia;Cellulomonadales;Cellulomonadaceae;Cellulomonas	RKHX01000007	92.7083	105/1440	100
38	Klenkia brasiliensis	Tu 6233	(Bertazzo et al. 2014) Montero-Calasanz et al. 2018	Bacteria;Actinobacteria;Actinomycetia;Geodermatophilales;Geodermatophilaceae;Klenkia	DQ029102	92.7033	105/1439	100
39	OCNK_s	DSM 44270		Bacteria;Actinobacteria;Actinomycetia;Geodermatophilales;Geodermatophilaceae;Blastococcus	OCNK01000011	92.7033	105/1439	100
40	PAC000319_s			Bacteria;Actinobacteria;Actinomycetia;Frankiales;AY234742_f;PAC000098_g	PAC000319	92.7033	105/1439	100
41	Blastococcus xanthinilyticus	BMG 862	Hezbri et al. 2018	Bacteria;Actinobacteria;Actinomycetia;Geodermatophilales;Geodermatophilaceae;Blastococcus	LN626275	92.6991	99/1356	94.2401
42	Fodinicola acaciae	GKU 173	Pham et al. 2020	Bacteria;Actinobacteria;Actinomycetia;Cryptosporangiales;Cryptosporangiaceae;Fodinicola	WOTN01000003	92.6931	105/1437	100
43	PAC000098_s			Bacteria;Actinobacteria;Actinomycetia;Frankiales;AY234742_f;PAC000098_g	PAC000098	92.6931	105/1437	100
44	GQ088405_s	nbw312e03c1		Bacteria;Actinobacteria;Actinomycetia;Frankiales;GQ088405_f;GQ088405_g	GQ088405	92.6592	98/1335	92.9068
45	Blastococcus endophyticus	DSM 45413	Zhu et al. 2013	Bacteria;Actinobacteria;Actinomycetia;Geodermatophilales;Geodermatophilaceae;Blastococcus	FOEE01000030	92.644	106/1441	100
46	Isoptericola halalbus	CFH 91151	Ming et al. 2020	Bacteria;Actinobacteria;Actinomycetia;Cellulomonadales;Promicromonosporaceae;Isoptericola	MN795759	92.644	106/1441	100
47	Isoptericola nanjingensis	H17	Huang et al. 2012	Bacteria;Actinobacteria;Actinomycetia;Cellulomonadales;Promicromonosporaceae;Isoptericola	HQ222356	92.6429	103/1400	97.1034
48	Sediminihabitans luteus	H97-3	Hamada et al. 2012	Bacteria;Actinobacteria;Actinomycetia;Cellulomonadales;Oerskoviaceae;Sediminihabitans	AB695376	92.6338	106/1439	100
49	Aquipuribacter nitratireducens	AMV4	Srinivas et al. 2015	Bacteria;Actinobacteria;Actinomycetia;Aquipuribacterales;Aquipuribacteraceae;Aquipuribacter	FN397670	92.6338	106/1439	100
50	EU289469_s	1-10B		Bacteria;Actinobacteria;Actinomycetia;Geodermatophilales;Geodermatophilaceae;Geodermatophilus	EU289469	92.6235	106/1437	100
51	Micromonospora azadirachtae	AZ1-19	Kuncharoen et al. 2019	Bacteria;Actinobacteria;Actinomycetia;Micromonosporales;Micromonosporaceae;Micromonospora	LC224297	92.6132	106/1435	100
